# Supplementary material for: Multisystem Inflammatory Syndrome Associated with SARS-CoV-2 Infection in an Adult: A Case Report from the Maldives
Source: Trop Med Infect Dis. 2021 Oct 19;6(4):187. doi: 10.3390/tropicalmed6040187 (PMC8544693; doi:10.3390/tropicalmed6040187)
Supplement: Supplementary file 1 [file tropicalmed-06-00187-s001.zip]

Archive with 1 entries (1 files):
- tropicalmed-1397194-supplementary.pdf
